# Supplementary material for: 4-Vinyl Guaiacol: A Key Intermediate for Biobased Polymers
Source: Molecules. 2024 May 25;29(11):2507. doi: 10.3390/molecules29112507 (PMC11174018; doi:10.3390/molecules29112507)
Supplement: Supplementary file 1 [file molecules-29-02507-s001.zip]

Archive with 1 entries (1 files):
- molecules-2948350-supplementary.pdf
